# Supplementary material for: Colorimetric and Fluorescent Sensing of Copper Ions in Water through o-Phenylenediamine-Derived Carbon Dots
Source: Sensors (Basel). 2023 Mar 10;23(6):3029. doi: 10.3390/s23063029 (PMC10056730; doi:10.3390/s23063029)
Supplement: Supplementary file 1 [file sensors-23-03029-s001.zip]

Archive with 1 entries (1 files):
- sensors-2249416-supplementary.pdf
